# Supplementary material for: Structural and functional studies of D109A human αB-crystallin contributing to the development of cataract and cardiomyopathy diseases
Source: PLoS One. 2021 Nov 29;16(11):e0260306. doi: 10.1371/journal.pone.0260306 (PMC8629256; doi:10.1371/journal.pone.0260306)
Supplement: S1 Raw images — (ZIP) [file pone.0260306.s007.zip]

Archive with 3 entries (3 files):
- Fig. 7C_Right.jpg
- Fig. S1B.JPG
- Fig. S1C_Left.jpg
